# Supplementary material for: AgRP1 modulates breeding season-dependent feeding behavior in female medaka
Source: eLife. 2025 May 29;13:RP100996. doi: 10.7554/eLife.100996 (PMC12122003; doi:10.7554/eLife.100996)
Supplement: Figure 1—source code 1. [file elife-100996-fig1-code1.zip]

Archive with 1 entries (1 files):
- eLife-VOR-RA-2024-100996/Figure1Source code1.pdf
